# Supplementary material for: A distinct species, Dodona formosana, detected in the Dodona eugenes species complex: clarification of the taxonomic status of the Punch butterfly in Taiwan
Source: Zookeys. 2018 Feb 8;(736):59–77. doi: 10.3897/zookeys.736.22062 (PMC5904550; doi:10.3897/zookeys.736.22062)
Supplement: XML Treatment for Dodona formosana [file zookeys.736.22062-treatment1.xml]

<!DOCTYPE tp:taxon-treatment
  PUBLIC "-//TaxonX//DTD Taxonomic Treatment Publishing DTD v0 20100105//EN" "tax-treatment-NSO.dtd">
<tp:taxon-treatment xmlns:tp="http://www.plazi.org/taxpub"><tp:treatment-meta><kwd-group><label>Taxon classification</label><kwd><named-content xmlns:xlink="http://www.w3.org/1999/xlink" content-type="kingdom">Animalia</named-content></kwd><kwd><named-content xmlns:xlink="http://www.w3.org/1999/xlink" content-type="order">ORDO</named-content></kwd><kwd><named-content xmlns:xlink="http://www.w3.org/1999/xlink" content-type="family">FAMILIA</named-content></kwd></kwd-group><mixed-citation publication-type="journal"><person-group><name><surname>Wu</surname><given-names>Li-Wei</given-names></name><name><surname>Lin</surname><given-names>Wen-Jie</given-names></name><name><surname>Hsu</surname><given-names>Yu-Feng</given-names></name></person-group><article-title>A distinct species, <italic><tp:taxon-name><tp:taxon-name-part taxon-name-part-type="genus" reg="Dodona">Dodona</tp:taxon-name-part> <tp:taxon-name-part taxon-name-part-type="species" reg="formosana">formosana</tp:taxon-name-part></tp:taxon-name></italic>, detected in the <italic><tp:taxon-name><tp:taxon-name-part taxon-name-part-type="genus" reg="Dodona">Dodona</tp:taxon-name-part> <tp:taxon-name-part taxon-name-part-type="species" reg="eugenes">eugenes</tp:taxon-name-part></tp:taxon-name></italic> species complex: clarification of the taxonomic status of the Punch butterfly in Taiwan</article-title><source>Zookeys</source><day>8</day><month>2</month><year>2018</year><volume>2018</volume><issue>736</issue><fpage>59</fpage><lpage>77</lpage><pub-id pub-id-type="doi">10.3897/zookeys.736.22062</pub-id></mixed-citation></tp:treatment-meta><tp:nomenclature><tp:taxon-name>
            <tp:taxon-name-part taxon-name-part-type="genus" reg="Dodona">Dodona</tp:taxon-name-part>
            <tp:taxon-name-part taxon-name-part-type="species" reg="formosana">formosana</tp:taxon-name-part>
          </tp:taxon-name><tp:taxon-authority>Matsumura, 1919</tp:taxon-authority><tp:taxon-status xmlns:xlink="http://www.w3.org/1999/xlink" xlink:type="simple">stat. rev.</tp:taxon-status><tp:nomenclature-citation-list><tp:nomenclature-citation><tp:taxon-name>
                <tp:taxon-name-part taxon-name-part-type="genus" reg="Dodona">Dodona</tp:taxon-name-part> <tp:taxon-name-part taxon-name-part-type="species" reg="eugenes">eugenes</tp:taxon-name-part> <tp:taxon-name-part taxon-name-part-type="infraspecific-rank">var.</tp:taxon-name-part> <tp:taxon-name-part taxon-name-part-type="variety" reg="formosana">formosana</tp:taxon-name-part></tp:taxon-name><comment>Matsumura, 1919: Thous. Ins. Jap. Vol. 3: 591, pl. 46, f. 4, 5 (Type locality: Shito and Tochosi, Taihoku Pref., North Formosa; Holotype in <abbrev xmlns:xlink="http://www.w3.org/1999/xlink" content-type="institution" xlink:title="Systematic Entomology Laboratory, Faculty of Agriculture, Hokkaido University, Japan" id="ABBRID0EMTAG" xlink:type="simple">SEHU</abbrev>).</comment></tp:nomenclature-citation><tp:nomenclature-citation><tp:taxon-name>
                <tp:taxon-name-part taxon-name-part-type="genus" reg="Dodona">Dodona</tp:taxon-name-part> <tp:taxon-name-part taxon-name-part-type="species" reg="eugenes">eugenes</tp:taxon-name-part> <tp:taxon-name-part taxon-name-part-type="subspecies" reg="matsumurana">matsumurana</tp:taxon-name-part></tp:taxon-name><comment>Nomura, 1930: Zephrus 2(2): 157–159, pl. 8, f. 1 (Type locality: Oowaki, Chikuto, Shinchiku Pref.; Holotype in <abbrev xmlns:xlink="http://www.w3.org/1999/xlink" content-type="institution" xlink:title="Systematic Entomology Laboratory, Faculty of Agriculture, Hokkaido University, Japan" id="ABBRID0ECUAG" xlink:type="simple">SEHU</abbrev>).</comment></tp:nomenclature-citation><tp:nomenclature-citation><tp:taxon-name>
                <tp:taxon-name-part taxon-name-part-type="genus" reg="Balonca">Balonca</tp:taxon-name-part> <tp:taxon-name-part taxon-name-part-type="species" reg="formosana">formosana</tp:taxon-name-part></tp:taxon-name><comment>Hirayama, 1939: Genshoku Chrôui Zufu: pl. 22, f. 1, 2 (Type locality: Urai, Taihoku pref., North Formosa).</comment></tp:nomenclature-citation><tp:nomenclature-citation><tp:taxon-name>
                <tp:taxon-name-part taxon-name-part-type="genus" reg="Dodona">Dodona</tp:taxon-name-part> <tp:taxon-name-part taxon-name-part-type="species" reg="eugenes">eugenes</tp:taxon-name-part> <tp:taxon-name-part taxon-name-part-type="subspecies" reg="esakii">esakii</tp:taxon-name-part></tp:taxon-name><comment>Shirôzu, 1952: Sieboldia 1(1): 23-24, pl. 8, f. 44, 45, 48, 49 (Type locality: Taikokei valley and Heiganzan, Taichû Pref.), syn. n.</comment></tp:nomenclature-citation></tp:nomenclature-citation-list></tp:nomenclature><tp:treatment-sec sec-type="material" id="SECID0EDVAG"><title>Material examined.</title><p>
            <bold><italic>Holotype</italic></bold> (Fig. <xref ref-type="fig" rid="F5">5K</xref>). ♂ labelled ‘35.7.23’, ‘Shito [in Chinese]’ (Shito, Pinglin, Xinbei, TAIWAN), ‘972’, ‘type <tp:taxon-name><tp:taxon-name-part taxon-name-part-type="genus" reg="Dodona">Dodona</tp:taxon-name-part> <tp:taxon-name-part taxon-name-part-type="species" reg="eugenes">eugenes</tp:taxon-name-part> <tp:taxon-name-part taxon-name-part-type="infraspecific-rank">var.</tp:taxon-name-part> <tp:taxon-name-part taxon-name-part-type="variety" reg="formosana">formosana</tp:taxon-name-part></tp:taxon-name> Matsumura’ (<abbrev xmlns:xlink="http://www.w3.org/1999/xlink" content-type="institution" xlink:title="Systematic Entomology Laboratory, Faculty of Agriculture, Hokkaido University, Japan" id="ABBRID0EDWAG" xlink:type="simple">SEHU</abbrev>)</p><!--PageBreak--><p>
            <bold><italic>Additional material.</italic></bold> 1 ♂ labelled ‘2013. IX.24 (Collect.)’, ‘Mt. Erge Shiding Xinbei’, ‘leg. W. J. Lin, C. W. Huang, C. J. Peng, Y. T. Chen’; 1 ♂ labelled ‘2014. VII.03 (Collect.)’, ‘2014.IX.20 (Eclosion)’, ‘Mt. Erge Shiding Xinbei’, ‘leg. W. J. Lin’, ‘genitalia Dn066’; 1 ♂ labelled ‘2014. V.17 (Collect.)’, ‘2014.VII.09 (Eclosion)’, ‘Daluntou Neihu Taipei’, ‘leg. K. W. Hsiao, Y. M. Hsu’, ‘genitalia Dn034’, ‘14E37’; 1 ♂ labelled ‘2014.VII.07 (Eclosion)’, ‘2014. V.17 (Collect.)’, ‘Daluntou Neihu Taipei’, ‘leg. K. W. Hsiao, Y. M. Hsu’, ‘14E37’; 1 ♂ labelled ‘2014. V.17 (Collect.)’, ‘Daluntou Neihu Taipei’, ‘leg. K. W. Hsiao, Y. M. Hsu’; 1 ♂ labelled ‘2014. V.17 (Collect.)’, ‘2014.VII.09 (Eclosion)’, ‘Daluntou Neihu Taipei’, ‘leg. K. W. Hsiao, Y. M. Hsu’, ‘genitalia lot. Dn038’, ‘14E37’; 1 ♂ labelled ‘2014. V.17 (Collect.)’, ‘2014.VII.09 (Eclosion)’, ‘Daluntou Neihu Taipei’, ‘leg. K. W. Hsiao, Y. M. Hsu’, ‘genitalia lot. Dn039’, ‘14E37’; 1 ♂ labelled ‘2014. V.17 (Collect.)’, ‘Daluntou Neihu Taipei’, ‘leg. K. W. Hsiao, Y. M. Hsu’; 1 ♂ labelled ‘2014. V.17 (Collect.)’, ‘2014.VII.09 (Eclosion)’, ‘Daluntou Neihu Taipei’, ‘leg. K. W. Hsiao, Y. M. Hsu’, ‘genitalia lot. Dn033’, ‘14E37’; 1 ♂ labelled ‘2014. V.24 (Collect.)’, ‘2014.VII.15 (Eclosion)’, ‘Daluntou Neihu Taipei’, ‘leg. W. J. Lin, C. P. Hseuh’, ‘14E50’; 1 ♂ labelled ‘2014. V.24 (Collect.)’, ‘2014.VII.15 (Eclosion)’, ‘Daluntou Neihu Taipei’, ‘leg. W. J. Lin, C. P. Hseuh’, ‘14E50’; 1 ♀ labelled ‘2014.VII.09 (Eclosion)’, ‘2014. V.24 (Collect.)’, ‘Daluntou Neihu Taipei’, ‘leg. W. J. Lin, C. P. Hseuh’, ‘14E50’; 1 ♀ labelled ‘2014. V.24 (Collect.)’, ‘Daluntou Neihu Taipei’, ‘leg. W. J. Lin, C. P. Hseuh’, ‘14E48’; 1 ♀ labelled ‘2014. V.24 (Collect.)’, ‘Daluntou Neihu Taipei’, ‘leg. W. J. Lin, C. P. Hseuh’, ‘14E48’; 1 ♂ labelled ‘2014. V.24 (Collect.)’, ‘Daluntou Neihu Taipei’, ‘leg. W. J. Lin, C. P. Hseuh’; 1 ♂ labelled ‘2014. VIII.03 (Collect.)’, ‘Mt. Erge Shiding Xinbei’, ‘leg. W. J. Lin’, ‘genitalia lot. Dn023’; 1 ♂ labelled ‘2014. VIII.03 (Collect.)’, ‘2014.IX.25 (Eclosion)’, ‘Mt. Erge Shiding Xinbei’, ‘leg. W. J. Lin’, ‘genitalia lot. Dn024’; 1 ♂ labelled ‘2014. VIII.03 (Collect.)’, ‘2014.IX.21 (Eclosion)’, ‘Mt. Erge Shiding Xinbei’, ‘leg. W. J. Lin’, ‘genitalia lot. Dn025’; 1 ♂ labelled ‘2015. VI.27 (Collect.)’, ‘Daluntou Neihu Taipei’, ‘leg. W. J. Lin’, ‘genitalia lot. Dn067’; 1 ♂ labelled ‘2015. VI.27 (Collect.)’, ‘2015.VIII.17 (Eclosion)’, ‘Daluntou Neihu Taipei’, ‘leg. W. J. Lin’, ‘genitalia lot. Dn064’; 1 ♂ labelled ‘2015. VIII.04 (Collect.)’, ‘2015.IX.20 (Eclosion)’, ‘Daluntou Neihu Taipei’, ‘leg. W. J. Lin’, ‘genitalia lot. Dn065’; 1 ♂ labelled ‘2015. VIII.04 (Collect.)’, ‘2015.IX.24 (Eclosion)’, ‘Daluntou Neihu Taipei’, ‘leg. W. J. Lin’, ‘genitalia lot. Dn082’; 1 ♂ labelled ‘2014.VIII.30 (Collect.)’, ‘Mt. Neinaotsui Jianshi Xinchu’, ‘leg. L. H. Wang, J. Y. Liang’, ‘genitalia lot. Dn032’, ‘14H41-1-MA03’; 1 ♂ labelled ‘2014.VIII.30 (Collect.)’, ‘Mt. Neinaotsui Jianshi Xinchu’, ‘leg. L. H. Wang, J. Y. Liang’, ‘genitalia lot. Dn070’, ‘14H41-2-MS01’; 1 ♂ labelled ‘2013.VII.27 (Eclosion)’, ‘2013.VI.20 (Collect.)’, ‘Mt. Malun Hoping Taichung’, ‘leg. W. J. Lin’; 1 ♀ labelled ‘2013.VIII.02 (Eclosion)’, ‘2013.VI.22 (Collect.)’, ‘Mt. Malun Hoping Taichung’, ‘leg. W. J. Lin’; 1 ♂ labelled ‘2013.VIII.10 (Eclosion)’, ‘2013.VI.25 (Collect.)’, ‘Mt. Malun Hoping Taichung’, ‘leg. W. J. Lin’, ‘genitalia lot. Dn027’; 1 ♂ labelled ‘2013.IX.29 (Eclosion)’, ‘Mt. Malun Hoping Taichung’, ‘leg. W. J. Lin’, ‘genitalia lot. Dn010’; 1 ♂ labelled ‘2013. XI.08 (Eclosion)’, ‘2013.XI.29 (Collect.)’, ‘Mt. Malun Hoping Taichung’, ‘leg. W. J. Lin’, ‘genitalia lot. Dn026’; 1 ♂ labelled ‘2014.III.16 (Collect.)’, ‘Mt. Malun <!--PageBreak-->Hoping Taichung’, ‘leg. W. J. Lin’, ‘genitalia lot. Dn028’; 1 ♂ labelled ‘2014. IV.01 (Eclosion)’, ‘2014.III.16 (Collect.)’, ‘Mt. Malun Hoping Taichung’, ‘leg. W. J. Lin’, ‘genitalia lot. Dn028’; 1 ♂ labelled ‘2014. X.07 (Eclosion)’, ‘2014.XI.20 (Collect.)’, ‘Mt. Malun Hoping Taichung’, ‘leg. W. J. Lin, C. C. Lin’, ‘genitalia lot. Dn083’; 1 ♂ labelled ‘2014. IV.02 (Collect.)’, ‘Mt. Malun Hoping Taichung’, ‘leg. W. J. Lin, C. J. Chang, Y. H. Lin, M. F. Chou’, ‘genitalia lot. Dn059’; 1 ♂ labelled ‘2014. IV.02 (Collect.)’, ‘Mt. Malun Hoping Taichung’, ‘leg. W. J. Lin, C. J. Chang, Y. H. Lin, M. F. Chou’, ‘genitalia lot. Dn084’; 1 ♂ labelled ‘2014.IX.28 (Collect.)’, ‘2014. VIII.25 (Eclosion)’, ‘Songmao Forest Road Hoping’, ‘leg. W. J. Lin, C. W. Huang, Y. M. Hsu, Y. H. Lin’, ‘genitalia lot. Dn085’; 1 ♂ labelled ‘2014. XI.11 (Eclosion)’, ‘2014.X.07 (Collect.)’, ‘Mt. Malun Hoping Taichung’, ‘leg. W. J. Lin, C. C. Lin’, ‘genitalia lot. Dn068’; 1 ♂ labelled ‘2015.VII.05 (Collect.)’, ‘Taiwan No. 8 Highway 119.5K Xiulin Hualien’, ‘leg. L. Huang’, ‘genitalia lot. Dn062’, ‘DNA lot. Rd030’.</p><fig id="F5" position="float" orientation="portrait"><label>Figure 5.</label><caption><p>Pinned specimens of <italic><tp:taxon-name><tp:taxon-name-part taxon-name-part-type="genus" reg="Dodona">Dodona</tp:taxon-name-part> <tp:taxon-name-part taxon-name-part-type="species" reg="formosana">formosana</tp:taxon-name-part></tp:taxon-name></italic> and their relatives. <bold>A</bold> <italic><tp:taxon-name><tp:taxon-name-part taxon-name-part-type="genus" reg="Dodona">D.</tp:taxon-name-part> <tp:taxon-name-part taxon-name-part-type="species" reg="formosana">formosana</tp:taxon-name-part></tp:taxon-name></italic> (spp. <italic><tp:taxon-name><tp:taxon-name-part taxon-name-part-type="genus" reg="Dodona"/><tp:taxon-name-part taxon-name-part-type="species" reg="eugenes"/><tp:taxon-name-part taxon-name-part-type="subspecies" reg="formosana">formosana</tp:taxon-name-part></tp:taxon-name></italic>) ♂ <bold>B</bold> <italic><tp:taxon-name><tp:taxon-name-part taxon-name-part-type="genus" reg="Dodona">D.</tp:taxon-name-part> <tp:taxon-name-part taxon-name-part-type="species" reg="formosana">formosana</tp:taxon-name-part></tp:taxon-name></italic> (spp. <italic><tp:taxon-name><tp:taxon-name-part taxon-name-part-type="genus" reg="Dodona"/><tp:taxon-name-part taxon-name-part-type="species" reg="eugenes"/><tp:taxon-name-part taxon-name-part-type="subspecies" reg="formosana">formosana</tp:taxon-name-part></tp:taxon-name></italic>) ♀ <bold>C</bold> <italic><tp:taxon-name><tp:taxon-name-part taxon-name-part-type="genus" reg="Dodona">D.</tp:taxon-name-part> <tp:taxon-name-part taxon-name-part-type="species" reg="formosana">formosana</tp:taxon-name-part></tp:taxon-name></italic> (spp. <italic><tp:taxon-name><tp:taxon-name-part taxon-name-part-type="genus" reg="Dodona"/><tp:taxon-name-part taxon-name-part-type="species" reg="eugenes"/><tp:taxon-name-part taxon-name-part-type="subspecies" reg="esakii">esakii</tp:taxon-name-part></tp:taxon-name></italic>) ♂ <bold>D</bold> <italic><tp:taxon-name><tp:taxon-name-part taxon-name-part-type="genus" reg="Dodona">D.</tp:taxon-name-part> <tp:taxon-name-part taxon-name-part-type="species" reg="formosana">formosana</tp:taxon-name-part></tp:taxon-name></italic> (spp. <italic><tp:taxon-name><tp:taxon-name-part taxon-name-part-type="genus" reg="Dodona"/><tp:taxon-name-part taxon-name-part-type="species" reg="eugenes"/><tp:taxon-name-part taxon-name-part-type="subspecies" reg="esakii">esakii</tp:taxon-name-part></tp:taxon-name></italic>) ♀ <bold>E</bold> <italic><tp:taxon-name><tp:taxon-name-part taxon-name-part-type="genus" reg="Dodona">D.</tp:taxon-name-part> <tp:taxon-name-part taxon-name-part-type="species" reg="eugenes">eu.</tp:taxon-name-part> <tp:taxon-name-part taxon-name-part-type="subspecies" reg="eugenes">eugenes</tp:taxon-name-part></tp:taxon-name></italic> ♂ <bold>F</bold> <italic><tp:taxon-name><tp:taxon-name-part taxon-name-part-type="genus" reg="Dodona">D.</tp:taxon-name-part> <tp:taxon-name-part taxon-name-part-type="species" reg="eugenes">eu.</tp:taxon-name-part> <tp:taxon-name-part taxon-name-part-type="subspecies" reg="venox">venox</tp:taxon-name-part></tp:taxon-name></italic> ♂ <bold>G</bold> <italic><tp:taxon-name><tp:taxon-name-part taxon-name-part-type="genus" reg="Dodona">D.</tp:taxon-name-part> <tp:taxon-name-part taxon-name-part-type="species" reg="egeon">egeon</tp:taxon-name-part></tp:taxon-name></italic> ♂ <bold>H</bold> <italic><tp:taxon-name><tp:taxon-name-part taxon-name-part-type="genus" reg="Dodona">D.</tp:taxon-name-part> <tp:taxon-name-part taxon-name-part-type="species" reg="egeon">egeon</tp:taxon-name-part></tp:taxon-name></italic> ♀ <bold>I</bold> <italic><tp:taxon-name><tp:taxon-name-part taxon-name-part-type="genus" reg="Dodona">D.</tp:taxon-name-part> <tp:taxon-name-part taxon-name-part-type="species" reg="maculosa">maculosa</tp:taxon-name-part></tp:taxon-name></italic> ♂ <bold>J</bold> <italic><tp:taxon-name><tp:taxon-name-part taxon-name-part-type="genus" reg="Dodona">D.</tp:taxon-name-part> <tp:taxon-name-part taxon-name-part-type="species" reg="maculosa">maculosa</tp:taxon-name-part></tp:taxon-name></italic> ♀ <bold>K</bold> type of <italic><tp:taxon-name><tp:taxon-name-part taxon-name-part-type="genus" reg="Dodona">D.</tp:taxon-name-part> <tp:taxon-name-part taxon-name-part-type="species" reg="formosana">formosana</tp:taxon-name-part></tp:taxon-name></italic> (<abbrev xmlns:xlink="http://www.w3.org/1999/xlink" content-type="institution" xlink:title="Systematic Entomology Laboratory, Faculty of Agriculture, Hokkaido University, Japan" id="ABBRID0EE4AG" xlink:type="simple">SEHU</abbrev>).</p></caption><graphic xmlns:xlink="http://www.w3.org/1999/xlink" xlink:href="zookeys-736-059-g005.jpg" position="float" orientation="portrait" xlink:type="simple" id="oo_184962.jpg"/></fig></tp:treatment-sec><tp:treatment-sec sec-type="redescription" id="SECID0EO4AG"><title>Redescription of adults.</title><p>
            <bold><italic>Male</italic></bold> (Fig. <xref ref-type="fig" rid="F1">1A, B</xref>; <xref ref-type="fig" rid="F5">5A, C</xref>; Suppl. material <xref ref-type="supplementary-material" rid="S5">5</xref>). <italic>Head</italic>: Frons hairy, dark brown with a white band, edge with white laterally and ventrally. Chaetosemata forming a pair of transverse patches behind antennae. Eye semi-oval, sparsely hairy. Labial plapus porrect, white with distal tip dark brown, third segment extremely short. <italic>Thorax</italic>: Brown dorsally, white ventrally. Legs basically white, with tibia and tarsus clothed with yellow and brown scales; foretarsus with all tarsomeres fused. Length of forewing 2.871-3.569 mm (3.265 ± 0.172mm; n = 49). <italic>Forewing</italic>: Ground color of upper side brown. Fringe brown, but white in cell CuA<sub>2</sub> and 1A+2A. Central symmetry system with proximal band forming an orange band; distal band discrete, displaced in cell M<sub>3</sub> and CuA<sub>1</sub>. Apical spots white, submarginal spots orange, reduced occasionally. Ground color of underside brick red. Central symmetry system with proximal band and distal band similar to upper side but spots white to light yellow, discal spot slim. Submarginal spots white to light yellow, forming a discrete line, displaced in cell M<sub>1</sub>, M<sub>2</sub>, and M<sub>3</sub>. Parafocal element white, displaced and occasionally reduced in cell M<sub>1</sub> and the following cell. <italic>Hindwing</italic>: Ground color of upper side brown, besides discal band, elements of central symmetry system bent inwards in cell CuA<sub>2</sub>. Fringe white checkered with brown. Central symmetry system with proximal band forming an orange band, occasionally faint; distal band orange, displaced in cell M<sub>1</sub>, M<sub>2</sub> and M<sub>3</sub>, discal band slim, reduced occasionally. Submarginal spots white in cell M<sub>1</sub> and M<sub>2</sub>, orange and displaced in cell M<sub>3</sub> and the following cells. Parafocal element nearly parallel to submarginal spots, extended to tornus. Tail-like projection of cell Cu<sub>2</sub> black, with fringe white forward but white mixed with brown behind. Lobe-like projection of cell 1A+2A black, with fringe brown mixed with white. Ground color of underside brick red, arrangement of central symmetry system similar to upper side but elements in cell 1A+2A and 3A more visible. Central symmetry system with proximal band slightly silver; distal band slightly silver, displaced in cell M<sub>1</sub>, M<sub>2</sub> and M<sub>3</sub>, discal band light yellow, faint occasionally. Submarginal spots and paraforcal band white, border ocelli black in cell M<sub>1</sub> and M<sub>2</sub>, black mixed with white in cell CuA<sub>2</sub> and 1A+2A, elements in cell M<sub>1</sub> and M<sub>2</sub> forming two “eyespots”. <italic>Genitalia</italic>: With 9<sup>th</sup> and 10<sup>th</sup> segments fused, forming a complete ring; tegumen triangular in lateral view; vinculum evenly narrow; <!--PageBreak-->saccus reduced; uncus hook-like and down-curved posteriorly; branchia slender, swollen basally, bent medially; valva broader dorsally, a projection present at distal end of dorsal margin, sparse setae along margin; phallobase gradually tapering caudally; phallus up-curved; carina penis elongate and wavy laterally; cornuti present in the form of sclerotized band bearing minute spicules; juxta “X”-shaped, anterior branch broader, dorsal posterior branch evenly wide, ventral posterior branch with a bifurcate tip.</p><p>
            <bold><italic>Female</italic></bold> (Fig. <xref ref-type="fig" rid="F5">5B, D</xref>; Suppl. material <xref ref-type="supplementary-material" rid="S5">5</xref>). <italic>Head</italic>: Structure and color pattern similar to that of male. <bold><italic>Thorax</italic></bold>: Structure and color pattern similar to that of male, but foretarsus without tarsomeres fused. Length of forewing 2.994–3.843 mm (3.404 ± 0.178 mm; n = 43). <italic>Wing</italic>: Configuration similar to that of male, but ground color slightly brighter than that of male. Markings much more prominent than those of male. Termen more rounded than that of male. <italic>Genitalia</italic>: Papillae anales sparsely setose, sclerotized, forming a pair of rounded triangles. Posterior end of ductus bursae forming a sclerotized tube. Ductus bursae membranous anteriorly, with ductus seminalis joining <!--PageBreak-->dorsally and immediately cephalic to sclerotized tube. Corpus bursae ovoid, signa double, forming small invaginated, oval projections.</p></tp:treatment-sec><tp:treatment-sec sec-type="diagnosis" id="SECID0E4ABG"><title>Diagnosis.</title><p>Wing pattern of <italic><tp:taxon-name><tp:taxon-name-part taxon-name-part-type="genus" reg="Dodona">Dodona</tp:taxon-name-part> <tp:taxon-name-part taxon-name-part-type="species" reg="formosana">formosana</tp:taxon-name-part></tp:taxon-name></italic> is similar to <italic><tp:taxon-name><tp:taxon-name-part taxon-name-part-type="genus" reg="Dodona">D.</tp:taxon-name-part> <tp:taxon-name-part taxon-name-part-type="species" reg="eugenes">eugenes</tp:taxon-name-part></tp:taxon-name></italic> and <italic><tp:taxon-name><tp:taxon-name-part taxon-name-part-type="genus" reg="Dodona">D.</tp:taxon-name-part> <tp:taxon-name-part taxon-name-part-type="species" reg="maculosa">maculosa</tp:taxon-name-part></tp:taxon-name></italic> Leech 1890, in sharing small markings and narrow stripes (Fig. <xref ref-type="fig" rid="F5">5</xref>), but can be distinguished by following characters: (1) The silver stripes on the underside of the hindwing is more prominent in <italic><tp:taxon-name><tp:taxon-name-part taxon-name-part-type="genus" reg="Dodona">D.</tp:taxon-name-part> <tp:taxon-name-part taxon-name-part-type="species" reg="eugenes">eugenes</tp:taxon-name-part></tp:taxon-name></italic> (Fig. <xref ref-type="fig" rid="F5">5E, F</xref>); the spots on the wing upper side is orange in <italic><tp:taxon-name><tp:taxon-name-part taxon-name-part-type="genus" reg="Dodona">D.</tp:taxon-name-part> <tp:taxon-name-part taxon-name-part-type="species" reg="formosana">formosana</tp:taxon-name-part></tp:taxon-name></italic> (Fig. <xref ref-type="fig" rid="F5">5A–D</xref>), but light orange or yellow is presented in <italic><tp:taxon-name><tp:taxon-name-part taxon-name-part-type="genus" reg="Dodona">D.</tp:taxon-name-part> <tp:taxon-name-part taxon-name-part-type="species" reg="eugenes">eugenes</tp:taxon-name-part></tp:taxon-name></italic> (Fig. <xref ref-type="fig" rid="F5">5E, F</xref>). (2) The yellow spots posterior to cell M on the underside of the forewing are brighter in <italic><tp:taxon-name><tp:taxon-name-part taxon-name-part-type="genus" reg="Dodona">D.</tp:taxon-name-part> <tp:taxon-name-part taxon-name-part-type="species" reg="formosana">formosana</tp:taxon-name-part></tp:taxon-name></italic> (Fig. <xref ref-type="fig" rid="F5">5A–D</xref>), the proximal band on the upper side of the hindwing is less prominent in <italic><tp:taxon-name><tp:taxon-name-part taxon-name-part-type="genus" reg="Dodona">D.</tp:taxon-name-part> <tp:taxon-name-part taxon-name-part-type="species" reg="formosana">formosana</tp:taxon-name-part></tp:taxon-name></italic> (Fig. <xref ref-type="fig" rid="F5">5A–D</xref>).</p><p>Male genitalia of <italic><tp:taxon-name><tp:taxon-name-part taxon-name-part-type="genus" reg="Dodona">D.</tp:taxon-name-part> <tp:taxon-name-part taxon-name-part-type="species" reg="formosana">formosana</tp:taxon-name-part></tp:taxon-name></italic> is quite different from that of <italic><tp:taxon-name><tp:taxon-name-part taxon-name-part-type="genus" reg="Dodona">D.</tp:taxon-name-part> <tp:taxon-name-part taxon-name-part-type="species" reg="eugenes">eugenes</tp:taxon-name-part></tp:taxon-name></italic> and <italic><tp:taxon-name><tp:taxon-name-part taxon-name-part-type="genus" reg="Dodona">D.</tp:taxon-name-part> <tp:taxon-name-part taxon-name-part-type="species" reg="maculosa">maculosa</tp:taxon-name-part></tp:taxon-name></italic>, especially in the following characters (Fig. <xref ref-type="fig" rid="F1">1A–D, F</xref>): (1) the valva is narrower and longer in <italic><tp:taxon-name><tp:taxon-name-part taxon-name-part-type="genus" reg="Dodona">D.</tp:taxon-name-part> <tp:taxon-name-part taxon-name-part-type="species" reg="formosana">formosana</tp:taxon-name-part></tp:taxon-name></italic>, its long axis is nearly two times as long as short axis; (2) the costal process is L-shaped in <italic><tp:taxon-name><tp:taxon-name-part taxon-name-part-type="genus" reg="Dodona">D.</tp:taxon-name-part> <tp:taxon-name-part taxon-name-part-type="species" reg="formosana">formosana</tp:taxon-name-part></tp:taxon-name></italic>, whereas it is triangular in <italic><tp:taxon-name><tp:taxon-name-part taxon-name-part-type="genus" reg="Dodona">D.</tp:taxon-name-part> <tp:taxon-name-part taxon-name-part-type="species" reg="eugenes">eugenes</tp:taxon-name-part></tp:taxon-name></italic> and <italic><tp:taxon-name><tp:taxon-name-part taxon-name-part-type="genus" reg="Dodona">D.</tp:taxon-name-part> <tp:taxon-name-part taxon-name-part-type="species" reg="maculosa">maculosa</tp:taxon-name-part></tp:taxon-name></italic>; (3) the juxta of <italic><tp:taxon-name><tp:taxon-name-part taxon-name-part-type="genus" reg="Dodona">D.</tp:taxon-name-part> <tp:taxon-name-part taxon-name-part-type="species" reg="formosana">formosana</tp:taxon-name-part></tp:taxon-name></italic> and <italic><tp:taxon-name><tp:taxon-name-part taxon-name-part-type="genus" reg="Dodona">D.</tp:taxon-name-part> <tp:taxon-name-part taxon-name-part-type="species" reg="eugenes">eugenes</tp:taxon-name-part></tp:taxon-name></italic> are nearly divided in the middle (Fig. <xref ref-type="fig" rid="F1">1A–D</xref>), whereas they are strongly fused in <italic><tp:taxon-name><tp:taxon-name-part taxon-name-part-type="genus" reg="Dodona">D.</tp:taxon-name-part> <tp:taxon-name-part taxon-name-part-type="species" reg="maculosa">maculosa</tp:taxon-name-part></tp:taxon-name></italic> (Fig. <xref ref-type="fig" rid="F1">1F</xref>); besides, the branches of juxta are slenderer in <italic><tp:taxon-name><tp:taxon-name-part taxon-name-part-type="genus" reg="Dodona">D.</tp:taxon-name-part> <tp:taxon-name-part taxon-name-part-type="species" reg="formosana">formosana</tp:taxon-name-part></tp:taxon-name></italic> (Figs <xref ref-type="fig" rid="F1">1A–B</xref>) than <italic><tp:taxon-name><tp:taxon-name-part taxon-name-part-type="genus" reg="Dodona">D.</tp:taxon-name-part> <tp:taxon-name-part taxon-name-part-type="species" reg="eugenes">eugenes</tp:taxon-name-part></tp:taxon-name></italic> (Fig. <xref ref-type="fig" rid="F1">1C–D</xref>); (4) the phallus is longer and slenderer in <italic><tp:taxon-name><tp:taxon-name-part taxon-name-part-type="genus" reg="Dodona">D.</tp:taxon-name-part> <tp:taxon-name-part taxon-name-part-type="species" reg="formosana">formosana</tp:taxon-name-part></tp:taxon-name></italic>; (5) the tip of carina penis is longer and down-curved in <italic><tp:taxon-name><tp:taxon-name-part taxon-name-part-type="genus" reg="Dodona">D.</tp:taxon-name-part> <tp:taxon-name-part taxon-name-part-type="species" reg="maculosa">maculosa</tp:taxon-name-part></tp:taxon-name></italic> (Fig. <xref ref-type="fig" rid="F1">1F</xref>), and bifurcated in <italic><tp:taxon-name><tp:taxon-name-part taxon-name-part-type="genus" reg="Dodona">D.</tp:taxon-name-part> <tp:taxon-name-part taxon-name-part-type="species" reg="eugenes">eugenes</tp:taxon-name-part></tp:taxon-name></italic> (Fig. <xref ref-type="fig" rid="F1">1C–D</xref>).</p></tp:treatment-sec><tp:treatment-sec sec-type="Bionomics" id="SECID0EWKBG"><title>Bionomics.</title><p>Eggs are laid singly, or a few in a small cluster on the leaf or branch, also in debris near hostplant. Larval hostplants are <italic><tp:taxon-name><tp:taxon-name-part taxon-name-part-type="genus" reg="Myrsine">M.</tp:taxon-name-part> <tp:taxon-name-part taxon-name-part-type="species" reg="seguinii">seguinii</tp:taxon-name-part></tp:taxon-name></italic> and <italic><tp:taxon-name><tp:taxon-name-part taxon-name-part-type="genus" reg="Myrsine">M.</tp:taxon-name-part> <tp:taxon-name-part taxon-name-part-type="species" reg="africana">africana</tp:taxon-name-part></tp:taxon-name></italic>. The 1<sup>st</sup> and 2<sup>nd</sup> instar larvae devour young leaves or scratch the mesophyll of old leaves. Final instar larva pupates on the underside of leaf (Suppl. material <xref ref-type="supplementary-material" rid="S6">6</xref>).</p></tp:treatment-sec><tp:treatment-sec sec-type="distribution" id="SECID0E1LBG"><title>Distribution.</title><p>This species is endemic in Taiwan.</p></tp:treatment-sec><tp:treatment-sec><!--Section generated to contain objects referenced in tp:taxon-treatment.--><fig id="F1" position="float" orientation="portrait"><label>Figure 1.</label><caption><p>Male genitalia of <italic><tp:taxon-name><tp:taxon-name-part taxon-name-part-type="genus" reg="Dodona">Dodona</tp:taxon-name-part></tp:taxon-name></italic> samples. <bold>A</bold> <italic><tp:taxon-name><tp:taxon-name-part taxon-name-part-type="genus" reg="Dodona">D.</tp:taxon-name-part> <tp:taxon-name-part taxon-name-part-type="species" reg="formosana">formosana</tp:taxon-name-part></tp:taxon-name></italic> (spp. <italic><tp:taxon-name><tp:taxon-name-part taxon-name-part-type="genus" reg="Dodona"/><tp:taxon-name-part taxon-name-part-type="species" reg="eugenes"/><tp:taxon-name-part taxon-name-part-type="subspecies" reg="formosana">formosana</tp:taxon-name-part></tp:taxon-name></italic>) <bold>B</bold> <italic><tp:taxon-name><tp:taxon-name-part taxon-name-part-type="genus" reg="Dodona">D.</tp:taxon-name-part> <tp:taxon-name-part taxon-name-part-type="species" reg="formosana">formosana</tp:taxon-name-part></tp:taxon-name></italic> (spp. <italic><tp:taxon-name><tp:taxon-name-part taxon-name-part-type="genus" reg="Dodona"/><tp:taxon-name-part taxon-name-part-type="species" reg="eugenes"/><tp:taxon-name-part taxon-name-part-type="subspecies" reg="esakii">esakii</tp:taxon-name-part></tp:taxon-name></italic>) <bold>C</bold> <italic><tp:taxon-name><tp:taxon-name-part taxon-name-part-type="genus" reg="Dodona">D.</tp:taxon-name-part> <tp:taxon-name-part taxon-name-part-type="species" reg="eugenes">eugenes</tp:taxon-name-part> <tp:taxon-name-part taxon-name-part-type="subspecies" reg="eugenes">eugenes</tp:taxon-name-part></tp:taxon-name></italic> <bold>D</bold> <italic><tp:taxon-name><tp:taxon-name-part taxon-name-part-type="genus" reg="Dodona">D.</tp:taxon-name-part> <tp:taxon-name-part taxon-name-part-type="species" reg="eugenes">eugenes</tp:taxon-name-part> <tp:taxon-name-part taxon-name-part-type="subspecies" reg="venox">venox</tp:taxon-name-part></tp:taxon-name></italic> <bold>E</bold> <italic><tp:taxon-name><tp:taxon-name-part taxon-name-part-type="genus" reg="Dodona">D.</tp:taxon-name-part> <tp:taxon-name-part taxon-name-part-type="species" reg="egeon">egeon</tp:taxon-name-part></tp:taxon-name></italic> <bold>F</bold> <italic><tp:taxon-name><tp:taxon-name-part taxon-name-part-type="genus" reg="Dodona">D.</tp:taxon-name-part> <tp:taxon-name-part taxon-name-part-type="species" reg="maculosa">maculosa</tp:taxon-name-part></tp:taxon-name></italic>.</p></caption><graphic xmlns:xlink="http://www.w3.org/1999/xlink" xlink:href="zookeys-736-059-g001.jpg" position="float" orientation="portrait" xlink:type="simple" id="oo_184958.jpg"/></fig><supplementary-material xmlns:xlink="http://www.w3.org/1999/xlink" id="S5" position="float" orientation="portrait" xlink:type="simple"><label>Supplementary material 5</label><caption><p>Morphological genitalia</p></caption><p>Data type: species data</p><p>Explanation note: Additional male and female genitalia of <italic><tp:taxon-name><tp:taxon-name-part taxon-name-part-type="genus" reg="Dodona">Dodona</tp:taxon-name-part> <tp:taxon-name-part taxon-name-part-type="species" reg="formosana">formosana</tp:taxon-name-part></tp:taxon-name></italic>. <bold>S5a</bold>: <bold>A</bold> Dn032 <bold>B</bold> Dn039 <bold>C</bold> Dn064 <bold>D</bold> Dn067 <bold>E</bold> Dn082 <bold>F</bold> Dn026 <bold>G</bold> Dn059 <bold>H</bold> Dn083 <bold>I</bold> Dn090; <bold>S5b</bold>: Dn055.</p><media xlink:href="zookeys-736-059-s005.pdf" mimetype="application" mime-subtype="pdf" position="float" orientation="portrait" xlink:type="simple" id="oo_184967.pdf"/><permissions><license license-type="creative-commons-attribution" xlink:href="http://creativecommons.org/licenses/by/4.0/" xlink:type="simple"><license-p>This is an open access article distributed under the terms of the Creative Commons Attribution License (CC BY 4.0), which permits unrestricted use, distribution, and reproduction in any medium, provided the original author and source are credited.</license-p></license></permissions><attrib specific-use="authors">Li-Wei Wu, Wen-Jie Lin, Yu-Feng Hsu</attrib></supplementary-material><supplementary-material xmlns:xlink="http://www.w3.org/1999/xlink" id="S6" position="float" orientation="portrait" xlink:type="simple"><label>Supplementary material 6</label><caption><p>Images</p></caption><p>Data type: species data</p><p>Explanation note: Larval stages of <italic><tp:taxon-name><tp:taxon-name-part taxon-name-part-type="genus" reg="Dodona">Dodona</tp:taxon-name-part> <tp:taxon-name-part taxon-name-part-type="species" reg="formosana">formosana</tp:taxon-name-part></tp:taxon-name></italic>. <bold>A</bold> eggs <bold>B</bold> first instar <bold>C</bold> second instar <bold>D</bold> third instar <bold>E</bold> fourth instar <bold>F</bold> pupa.</p><media xlink:href="zookeys-736-059-s006.pdf" mimetype="application" mime-subtype="pdf" position="float" orientation="portrait" xlink:type="simple" id="oo_184968.pdf"/><permissions><license license-type="creative-commons-attribution" xlink:href="http://creativecommons.org/licenses/by/4.0/" xlink:type="simple"><license-p>This is an open access article distributed under the terms of the Creative Commons Attribution License (CC BY 4.0), which permits unrestricted use, distribution, and reproduction in any medium, provided the original author and source are credited.</license-p></license></permissions><attrib specific-use="authors">Li-Wei Wu, Wen-Jie Lin, Yu-Feng Hsu</attrib></supplementary-material></tp:treatment-sec></tp:taxon-treatment>
