# Supplementary material for: A distinct species, Dodona formosana, detected in the Dodona eugenes species complex: clarification of the taxonomic status of the Punch butterfly in Taiwan
Source: Zookeys. 2018 Feb 8;(736):59–77. doi: 10.3897/zookeys.736.22062 (PMC5904550; doi:10.3897/zookeys.736.22062)
Supplement: Supplementary material 1 — Sampling information [file zookeys-736-059-s001.xlsx]

## Sheet: Sheet1
Species name	Date	Location	Collector	DNA code	Genitalia code	GenBank number
Dodona adonira	2006-04-01	Mang city, Yunnan prov., China	I. M. Lee	L1-3874	-	KX866730
Dodona adonira	2006-03-26	Mang city, Yunnan prov., China	Y. Zuo	-	Dn037	-
Dodona adonira	2013-07-27	Motuo co., Tibet prov., China	C. C. Chen	-	Dn021	-
Dodona adonira	2015-06-25	Baise city, Guangxi prov., China	Y. F. Hsu	-	Dn061	-
Dodona egeon	2008/05/25-27	Xishuangbanna, Yunnan prov., China	L. W. Wu	L1-6111	-	KX866722
Dodona egeon	2006-06-30	Fugong co., Yunnan prov., China	Y. F. Hsu	Rd-022	-	KX866718
Dodona egeon	2009/4/-	China	X. D. Yang	Rd-027	Dn060	KX866719
Dodona egeon	-	Northern Vietnam	-	Rd-037	-	KX866717
Dodona egeon	2006-06-20	Fugong co., Yunnan prov., China	Y. F. Hsu	-	Dn018	-
Dodona egeon	2006-03-22	Menghai co., Xishuangbanna, Yunnan prov., China	X. D. Yang	-	Dn040	-
Dodona egeon	2006-03-17	Mengla co., Xishuangbanna, Yunnan prov., China	I. M. Lee	-	Dn069	-
Dodona elvira	2015-03-21	Sabah, Malaysia	N. Y. Tsai	Rd-028	Dn053	KX866692
Dodona eugenes eugenes	2015-08-02	Baoshan co., Yunnan prov., China	Y. F. Hsu	Rd-033	Dn049	KX866707
Dodona eugenes eugenes	2015-08-02	Baoshan co., Yunnan prov., China	Y. F. Hsu	Rd-034	Dn050	KX866706
Dodona eugenes eugenes	2014-09-24	Baoshan co., Yunnan prov., China	Y. K. Luo	Rd-042	Dn088	KX866704
Dodona eugenes eugenes	2014-09-24	Baoshan co., Yunnan prov., China	Y. K. Luo	Rd-043	-	KX866705
Dodona eugenes eugenes	2011-07-08	Chayu co., Tibet prov., China	H. L. Deng	Rd-046	Dn076	KX866703
Dodona eugenes eugenes	2011-07-08	Chayu co., Tibet prov., China	H. L. Deng	Rd-047	-	KX866711
Dodona eugenes eugenes	2013-07-22	Motuo co., Tibet prov., China	C. C. Chen	Rd-021	Dn014	KX866710
Dodona eugenes eugenes	2006-07-01	Mt. Gaoligong, Yunnan prov., China	Y. F. Hsu	Rd-054	-	KX866702
Dodona eugenes venox	-	Northern Vietnam	-	Rd-036	Dn080	KX866727
Dodona formosana "ssp. esakii"	2003-05-13	Taichung city, Taiwan	C. C. Lu	L1-0165	-	KX866712
Dodona formosana "ssp. esakii"	2014-03-16	Taichung city, Taiwan	W. J. Lin	Rd-011	Dn028	KX866693
Dodona formosana "ssp. esakii"	2014-08-25	Taichung city, Taiwan	W. J. Lin, C. W. Huang, Y. M. Hsu, Y. H. Lin	Rd-019	Dn085	KX866701
Dodona formosana "ssp. esakii"	2014-08-16	Taichung city, Taiwan	W. J. Lin, S. H. Du	Rd-020	-	KX866713
Dodona formosana "ssp. esakii"	2014-10-07	Taichung city, Taiwan	W. J. Lin, J. K. Lin	Rd-024	Dn068	KX866726
Dodona formosana "ssp. esakii"	2015-07-05	Hualien co., Taiwan	L. Huang	Rd-030	Dn062	KX866698
Dodona formosana "ssp. esakii"	2015-07-05	Hualien co., Taiwan	L. Huang	Rd-031	-	KX866697
Dodona formosana "ssp. esakii"	2015-10-15	Nantou co., Taiwan	W. J. Lin	Rd-040	-	KX866723
Dodona formosana "ssp. esakii"	2013-09-29	Taichung city, Taiwan	W. J. Lin	-	Dn009	-
Dodona formosana "ssp. esakii"	20130608	Taichung city, Taiwan	W. J. Lin	-	Dn026	-
Dodona formosana "ssp. esakii"	20130625	Taichung city, Taiwan	W. J. Lin	-	Dn027	-
Dodona formosana "ssp. esakii"	2015-04-02	Taichung city, Taiwan	W. J. Lin, C. J. Chang, Y. H. Lin, M. F. Chou	-	Dn059	-
Dodona formosana "ssp. esakii"	2014-10-07	Taichung city, Taiwan	W. J. Lin, J. K. Lin	-	Dn083	-
Dodona formosana "ssp. esakii"	2015-04-02	Taichung city, Taiwan	W. J. Lin, C. J. Chang, Y. H. Lin, M. F. Chou	-	Dn084	-
Dodona formosana "ssp. esakii"	2013-04-04	Pingtung co., Taiwan	C. L. Huang	-	Dn090	-
Dodona formosana "ssp. formosana"	2002-08-06	Yilan co., Taiwan	C. C. Lu	L1-0019	-	KX866716
Dodona formosana "ssp. formosana"	2004-05-25	Xinbei city, Taiwan	Y. F. Hsu	L1-0152	-	KX866694
Dodona formosana "ssp. formosana"	2008-05-18	Xinchu co., Taiwan	L. H. Wang	L1-5943	-	KX866699
Dodona formosana "ssp. formosana"	2014-08-30	Xinchu co., Taiwan	L. H. Wang, J. Y. Liang	Rd-015	-	KX866728
Dodona formosana "ssp. formosana"	2014-03-01	Xinbei city, Taiwan	W. J. Lin	Rd-014	-	KX866725
Dodona formosana "ssp. formosana"	2014-05-17	Taipei city, Taiwan	K. W. Hsiao, Y. M. Hsu	Rd-016	-	KX866696
Dodona formosana "ssp. formosana"	2014-05-24	Taipei city, Taiwan	W. J. Lin, J. P. Hsueh	Rd-017	-	KX866715
Dodona formosana "ssp. formosana"	2014-05-03	Taoyuan city, Taiwan	W. J. Lin	Rd-018	-	KX866714
Dodona formosana "ssp. formosana"	2014-08-05	Xinbei city, Taiwan	W. J. Lin, C. W. Huang, C. J. Peng	Rd-049	-	KX866695
Dodona formosana "ssp. formosana"	2015-06-03	Xinbei city, Taiwan	C. W. Huang, J. Y. Liang	Rd-050	-	KX866700
Dodona formosana "ssp. formosana"	2014-07-06	Xinbei city, Taiwan	R. J. Chang	Rd-051	-	KX866724
Dodona formosana "ssp. formosana"	2014-05-24	Taipei city, Taiwan	W. J. Lin	-	Dn001	-
Dodona formosana "ssp. formosana"	2014-05-25	Taipei city, Taiwan	W. J. Lin	-	Dn002	-
Dodona formosana "ssp. formosana"	2014-05-26	Taipei city, Taiwan	W. J. Lin	-	Dn003	-
Dodona formosana "ssp. formosana"	2014-05-27	Taipei city, Taiwan	W. J. Lin	-	Dn004	-
Dodona formosana "ssp. formosana"	2014-05-28	Taipei city, Taiwan	W. J. Lin	-	Dn005	-
Dodona formosana "ssp. formosana"	2014-05-29	Taipei city, Taiwan	W. J. Lin	-	Dn006	-
Dodona formosana "ssp. formosana"	2014-05-30	Taipei city, Taiwan	W. J. Lin	-	Dn007	-
Dodona formosana "ssp. formosana"	2014-05-31	Taipei city, Taiwan	W. J. Lin	-	Dn008	-
Dodona formosana "ssp. formosana"	2014-08-03	Xinbei city, Taiwan	W. J. Lin	-	Dn023	-
Dodona formosana "ssp. formosana"	2014-08-04	Xinbei city, Taiwan	W. J. Lin	-	Dn024	-
Dodona formosana "ssp. formosana"	2014-08-05	Xinbei city, Taiwan	W. J. Lin	-	Dn025	-
Dodona formosana "ssp. formosana"	2014-08-30	Xinchu co., Taiwan	L. H. Wang, J. Y. Liang	-	Dn032	-
Dodona formosana "ssp. formosana"	2014-05-17	Taipei city, Taiwan	K. W. Hsiao, Y. M. Hsu	-	Dn033	-
Dodona formosana "ssp. formosana"	2014-05-18	Taipei city, Taiwan	K. W. Hsiao, Y. M. Hsu	-	Dn034	-
Dodona formosana "ssp. formosana"	2014-05-19	Taipei city, Taiwan	K. W. Hsiao, Y. M. Hsu	-	Dn038	-
Dodona formosana "ssp. formosana"	2014-05-17	Taipei city, Taiwan	K. W. Hsiao, Y. M. Hsu	-	Dn039	-
Dodona formosana "ssp. formosana"	2015-06-27	Taipei city, Taiwan	W. J. Lin	-	Dn055	-
Dodona formosana "ssp. formosana"	2015-06-27	Taipei city, Taiwan	W. J. Lin	-	Dn056	-
Dodona formosana "ssp. formosana"	2015-06-28	Taipei city, Taiwan	W. J. Lin	-	Dn057	-
Dodona formosana "ssp. formosana"	2015-06-29	Taipei city, Taiwan	W. J. Lin	-	Dn058	-
Dodona formosana "ssp. formosana"	2015-06-27	Taipei city, Taiwan	W. J. Lin	-	Dn064	-
Dodona formosana "ssp. formosana"	2015-08-04	Taipei city, Taiwan	W. J. Lin	-	Dn065	-
Dodona formosana "ssp. formosana"	2014-08-03	Xinbei city, Taiwan	W. J. Lin	-	Dn066	-
Dodona formosana "ssp. formosana"	2015-06-27	Taipei city, Taiwan	W. J. Lin	-	Dn067	-
Dodona formosana "ssp. formosana"	2014-08-30	Xinchu co., Taiwan	L. H. Wang, J. Y. Liang	-	Dn070	-
Dodona formosana "ssp. formosana"	2015-08-04	Taipei city, Taiwan	W. J. Lin	-	Dn081	-
Dodona formosana "ssp. formosana"	2015-08-04	Taipei city, Taiwan	W. J. Lin	-	Dn082	-
Dodona maculosa	2007-06-17	Jiangjin dist., Chongqing city, China	Y. Zuo	L1-5282	Dn048	KX866731
Dodona maculosa	2014-07-21	Dehua co., Quanzhou city, Fujian prov., China	N. Y. Tsai, W. J. Lin	Rd-001	Dn015	KX866733
Dodona maculosa	2014-07-27	Dehua co., Quanzhou city, Fujian prov., China	N. Y. Tsai, W. J. Lin	Rd-003	Dn017	KX866732
Dodona maculosa	2014-09-08	Dehua co., Quanzhou city, Fujian prov., China	N. Y. Tsai, W. J. Lin	Rd-023	-	KX866721
Dodona maculosa	2014-05-17	Wuming co., Nanning, Guangxi prov., China	Y. C. Lu	Rd-025	Dn019	KX866729
Dodona maculosa	2014-07-22	Dehua co., Quanzhou city, Fujian prov., China	N. Y. Tsai, W. J. Lin	-	Dn011	-
Dodona maculosa	2014-07-22	Dehua co., Quanzhou city, Fujian prov., China	N. Y. Tsai, W. J. Lin	-	Dn012	-
Dodona maculosa	2014-07-22	Dehua co., Quanzhou city, Fujian prov., China	N. Y. Tsai, W. J. Lin	-	Dn016	-
Dodona maculosa	2014-07-22	Dehua co., Quanzhou city, Fujian prov., China	N. Y. Tsai, W. J. Lin	-	Dn020	-
Dodona maculosa	2007-06-30	Nanchuan dist., Chongqing city, China	H. L. Deng	-	Dn041	-
Dodona maculosa	2007-08-10	Fengdou co., Chongqing city, China	H. P. Lee	-	Dn042	-
Dodona ouida	2007-09-06	Shizhu co., Chongqing city, China	X. D. Yang	-	Dn054	-
Dodona ouida	2008-07-18	Yunyang co., Chongqing city, China	H. P. Lee	L1-6816	-	KX866691
Takashia nana	2015-07-22	Butuo co., Sichuan prov., China	C. L. Huang	-	Dn091	-
Takashia nana	2005-08-30	Tianquan co., Sichuan prov., China	X. D. Yang	L1-1418	-	KX866690
Polycaena chauchawensis	2006-08-31	Yulong co., Lijiang city, Yunnan prov., China	Y. Zuo	-	Dn092	-
Polycaena chauchawensis	2008-08-16	Muli co., Sichuan prov., China	L. H. Wang	L1-6852	-	KX866708
Polycaena princeps	2005-07-26	Ganzi co., Sichuan prov., China	X. D. Yang	L1-1421	-	KX866709
